# Supplementary material for: The relationship between ECG predictors of cardiac resynchronization therapy benefit
Source: PLoS One. 2019 May 31;14(5):e0217097. doi: 10.1371/journal.pone.0217097 (PMC6544221; doi:10.1371/journal.pone.0217097)
Supplement: S1 Table — (XLS) [file pone.0217097.s001.xls]

## Sheet: List1
PTID	EGREFID	LBBB	Sex	QRSd	MeanVED	MedVED	AreaX	AreaY	AreaZ	AreaQRS	QRS_Begin	QRS_END
1002	001002_20050429152508_10s_A	0	1	166	-58.9875	-64.25	36.8816	57.5967	50.7624	85.1731	330	496
2001	002001_20051130155354_10s_A	0	0	122	43.4875	43.9375	18.5257	43.2533	83.2972	95.6685	348	470
2007	002007_20070220162434_10s_A	1	0	159	75.925	80	51.6914	51.983	104.765	127.867	323	482
2008	002008_20070305152434_10s_A	1	1	164	60.525	63	36.8411	28.7943	79.1617	91.9399	318	482
2009	002009_20070309150214_10s_A	1	1	152	29.2875	37.25	21.1918	27.7633	87.3534	94.0772	318	470
2014	002014_20080318150802_10s_A	1	0	142	81.3375	81.1875	25.5895	59.2146	113.976	130.964	332	474
3001	003001_20050506162205_10s_A	1	0	152	70.9	70.5	71.8677	31.2713	133.193	154.542	326	478
3012	003012_20070111171413_10s_A	1	1	158	84.475	82	22.6755	26.4445	122.903	127.745	327	485
3015	003015_20070619131314_10s_A	1	0	150	60.325	60.625	23.4711	35.103	86.5981	96.3449	356	506
3018	003018_20071205115012_10s_A	0	1	136	79.15	80.25	10.1252	26.491	66.2347	72.0509	345	481
4002	004002_20051130115029_10s_A	0	1	172	-14.35	-17.25	65.2738	126.038	33.5383	145.846	332	504
4003	004003_20060112144227_10s_A	0	1	114	22.825	23.25	25.4997	65.2206	97.3384	119.911	347	461
4005	004005_20060306122523_10s_A	0	1	101	25.575	24.5	29.4576	40.5972	62.0491	79.7871	349	450
4009	004009_20060828103719_10s_A	1	1	203	89.2	90	45.931	62.0369	125.027	146.935	322	525
4012	004012_20061127094622_10s_A	1	0	135	59.225	59.125	15.2476	37.5156	116.315	123.163	332	467
4014	004014_20061205093049_10s_A	0	1	87	17.9875	19	15.0103	21.2462	33.8502	42.6913	364	451
4015	004015_20070116130627_10s_A	1	1	164	58.8375	54	28.3732	74.4677	80.1862	113.05	319	483
4023	004023_20070705124624_10s_A	1	1	173	72.325	73	22.6503	88.6682	173.681	196.316	297	470
5003	005003 _20050318162429_10s_A	0	1	130	58.475	83	15.0879	27.3569	46.8151	56.2823	340	470
5005	005005 _20060118143146_10s_A	0	1	154	40.15	41.25	80.973	90.7547	126.696	175.627	332	486
5006	005006_20060622131217_10s_A	0	1	151	67.125	66	36.793	55.2045	166.232	178.981	340	491
5008	005008_20060926141057_10s_A	1	1	153	61.4	60.75	42.3606	50.996	63.4682	91.7781	340	493
5010	005010_20070306142556_10s_A	0	0	87	5.8375	5.6875	30.2464	22.1994	23.3951	44.2153	349	436
6004	006004_20051222112314_10s_A	1	0	142	69.475	68.375	45.0243	30.8955	103.891	117.367	331	473
6005	006005_20060220125620_10s_A	0	0	154	64.45	62.25	35.1618	60.9568	80.8995	107.223	319	473
6009	006009_20070525100900_10s_A	1	1	159	11.7625	16.75	57.2047	57.985	45.925	93.508	341	500
6010	006010_20070813123447_10s_A	0	1	148	-40.0375	-45.5	62.7616	75.5121	37.9418	105.265	330	478
7001	007001_20051004132028_10s_A	0	1	183	-89.075	-83	78.7864	98.434	56.7057	138.246	339	522
8001	008001_20050404112228_10s_A	1	1	152	80.825	81.125	70.7864	127.443	142.144	203.611	345	497
8009	008009_20060301123929_10s_A	1	1	161	68.375	68.875	66.6042	19.8768	110.635	130.657	338	499
8012	008012_20061205132138_10s_A	1	1	162	78.3	81.5	63.157	28.2612	150.314	165.474	324	486
8014	008014_20071015105832_10s_A	1	0	160	65.9625	67.5	51.8703	33.1422	135.011	148.381	346	506
9001	009001_20051011144938_10s_A	1	0	147	61.95	57	29.4207	57.9003	133.541	148.496	338	485
9008	009008_20061018113222_10s_A	1	0	173	108.188	119.5	19.6428	67.7708	174.608	188.326	349	522
9011	009011_20070828085614_10s_A	1	1	187	36.5375	34.25	34.0476	72.3928	169.516	187.445	338	525
11005	011005_20060615165423_10s_A	1	1	161	96.2	94.25	44.4184	45.0358	134.421	148.561	326	487
11007	011007_20061017162616_10s_A	0	1	134	-0.475	-1.375	22.5406	47.8535	61.9303	81.4456	340	474
11009	011009_20070125130638_10s_A	1	0	153	82.475	83.375	24.9867	33.914	79.5512	90.016	338	491
11013	011013_20070509104054_10s_A	1	0	166	39.4	42	20.866	58.1006	125.919	140.238	352	518
12002	012002_20050210135907_10s_A	0	1	138	44.3875	35.5	28.9865	73.8948	11.9447	80.2704	332	470
12006	012006 _20061027104241_10s_A	0	1	138	25.65	39.25	22.8558	72.1875	52.3022	92.0269	322	460
14002	014002_20050310094528_10s_A	0	1	168	49.875	51	63.7341	45.8476	112.214	136.953	335	503
14013	014013 _20050629154251_10s_A	1	1	149	50.275	46.5	17.1551	20.47	49.8834	56.5833	337	486
14014	014014 _20050630104631_10s_A	1	0	157	42.425	83.25	48.204	40.6357	139.79	153.35	334	491
14018	014018_20051206091644_10s_A	0	1	135	41.7625	42.5	62.3154	53.0863	90.4498	121.994	337	472
14019	014019 _20051214091638_10s_A	1	1	165	89.3375	93.25	17.9143	42.7222	109.7	119.081	305	470
14023	014023 _20060210094014_10s_A	1	0	189	70.2875	82	52.7925	63.7244	104.161	133.031	303	492
14027	014027 _20060515162621_10s_A	1	1	166	91.5375	93	22.0359	62.3336	191.17	202.28	308	474
14029	014029 _20060628160121_10s_A	1	1	162	37.375	34	88.0703	21.1938	43.421	100.454	318	480
14030	014030 _20060717132427_10s_A	0	1	152	-40.575	-39.5	51.8551	48.1605	22.8785	74.3762	335	487
14032	014032 _20060905091351_10s_A	1	0	132	61.275	65.5	17.6963	25.3161	68.1088	74.7855	338	470
14036	014036 _20061205114324_10s_A	1	1	147	80.825	81.125	44.8061	43.7181	88.846	108.685	323	470
14040	014040 _20070810145339_10s_A	0	1	163	-40.8125	-39	49.6713	78.1125	32.3186	98.0474	326	489
14042	014042 _20070912150010_10s_A	0	1	170	-59.55	-59.75	71.7554	56.0964	63.6884	111.139	333	503
14047	014047 _20080423130057_10s_A	0	1	134	80.6	81	28.3274	13.5492	64.2307	71.4954	326	460
15002	015002_20051212142837_10s_A	0	1	150	-11.9125	-11	41.4248	72.3682	29.3316	88.3941	337	487
15006	015006_20060323122236_10s_A	1	0	160	77.6375	78.6875	37.067	46.6112	94.5563	111.747	339	499
15008	015008_20060524132340_10s_A	1	1	166	85.2	79.5	44.361	31.2504	114.402	126.619	321	487
15014	015014_20080318140628_10s_A	0	1	135	19.0125	18	38.0783	57.506	98.3233	120.101	352	487
16001	016001_20060227124502_10s_A	1	0	232	103.3	101.75	106.814	84.325	220.745	259.323	235	467
16006	016006_20070702125558_10s_A	1	1	154	56.5625	56.3125	49.4429	46.3199	90.1456	112.767	332	486
17001	017001_20050525112830_10s_A	1	1	172	84.65	85.25	42.634	48.4746	135.016	149.655	328	500
17002	017002_20050531112038_10s_A	1	1	164	39.1	49	77.6196	58.5463	137.927	168.749	327	491
17004	017004_20051007122135_10s_A	0	1	133	53.525	56	69.3187	52.258	103.934	135.418	330	463
17006	017006_20051017154407_10s_A	1	0	148	32.4	32	52.805	110.882	153.717	196.754	356	504
17008	017008_20051128115951_10s_A	1	1	152	33.65	47.25	15.9596	37.414	100.554	108.469	322	474
17014	017014_20060815105608_10s_A	0	1	157	35.375	57.5	42.7663	106.203	57.8872	128.292	351	508
18006	018006_20061101174045_10s_A	1	1	187	24.4	24	61.0805	56.6087	135.486	159.034	316	503
20003	020003_20060503161653_10s_A	1	1	153	73.725	73.625	22.1959	46.2422	129.503	139.291	314	467
20012	020012_20070905160304_10s_A	1	0	141	58.875	60	16.3838	37.529	106.114	113.741	346	487
20013	020013_20070906145810_10s_A	1	1	157	92.5625	62.25	69.1681	44.8538	123.267	148.293	309	466
21003	021003 _20050408154209_10s_A	0	1	136	-5.025	-7.25	30.6122	34.0426	69.5707	83.2832	341	477
21005	021005 _20050516094218_10s_A	1	0	138	82.4	86	62.2928	91.3531	56.5148	124.176	354	492
21007	021007_20051019155115_10s_A	0	1	140	38.15	39.25	52.6704	88.1343	64.3052	121.149	344	484
21008	021008_20051110090650_10s_A	0	1	194	-74.925	-75.625	48.0187	75.109	102.77	136.047	339	533
21010	021010_20060215142608_10s_A	0	1	174	-49.975	-44	58.1337	201.214	85.715	226.304	296	470
21014	021014 _20061016124052_10s_A	1	0	144	80.3	79.5	50.7317	39.7939	147.436	160.918	320	464
21016	021016 _20070424131229_10s_A	1	1	141	43.75	42.25	97.518	76.8423	80.106	147.755	341	482
21017	021017 _20070417133837_10s_A	0	1	144	-20.9125	-11.5	25.7195	16.2053	21.2108	37.0676	341	485
21019	021019 _20070716123327_10s_A	1	1	156	57.0875	62.75	117.189	52.853	134.531	186.079	350	506
21021	021021_20080407090106_10s_A	0	0	128	66.3375	68.25	28.1636	54.1329	149.944	161.885	359	487
22006	022006_20050928125902_10s_A	1	1	151	81	81	58.0471	85.1646	185.536	212.241	328	479
22008	022008_20060301110720_10s_A	1	0	150	50.875	49.25	15.8726	26.4463	82.9836	88.5303	332	482
23005	023005_20050302114234_10s_A	0	1	136	18.9	18.5	27.0092	43.3426	39.0557	64.2917	351	487
23008	023008_20051129074001_10s_A	1	1	151	55.5625	55.3125	29.1564	127.114	158.098	204.947	332	483
23009	023009_20060105141417_10s_A	0	1	136	39.1625	39.3125	43.5286	39.2693	89.7355	107.188	332	468
23010	023009_20070129113647_10s_A	1	1	174	44.4	43.75	25.0499	43.4338	114.086	124.618	351	525
23012	023012_20060321110346_10s_A	1	1	140	53.8375	58	78.0944	64.1749	116.243	154.044	324	464
23013	023013_20060914143531_10s_A	0	1	147	-15.9125	-17.25	29.9073	18.3806	13.5164	37.6163	352	499
23017	023017_20071105132326_10s_A	1	0	186	78.3375	78	42.8102	67.8933	116.086	141.132	284	470
23018	023018_20080310153003_10s_A	0	1	130	-1.9625	-1.3125	30.8262	61.054	46.7439	82.8422	337	467
24003	024004._20060420104120_10s_A	0	1	165	-38.125	-33.25	58.6455	26.8018	98.0589	117.359	296	461
24004	024004_20060420104120_10s_A	0	1	149	-38.125	-33.25	54.5645	25.984	88.7414	107.366	292	441
24005	024005_20060621150623_10s_A	0	1	136	35.925	25.5	17.3142	23.8303	56.2852	63.5271	321	457
24007	024007_20061213110650_10s_A	0	0	142	12.65	35.25	35.062	59.7379	97.2616	119.406	330	472
24010	024010_20070403124405_10s_A	0	1	146	62.2625	62.8125	16.1996	56.9581	129.043	141.981	350	496
24013	024013_20070614111512_10s_A	1	1	152	86.225	89.25	34.364	43.3002	123.718	135.506	344	496
24014	024014_20071107154701_10s_A	1	1	159	78.5625	78.3125	28.6026	47.3684	81.4263	98.4486	331	490
25001	025001_20050523122904_10s_A	0	1	125	23.4875	23.9375	32.9427	42.6062	98.6866	112.426	343	468
25002	025002_20050607121446_10s_A	0	0	138	43.7875	51.4375	9.75451	72.7252	161.461	177.352	321	459
25006	025006_20060501125816_10s_A	1	1	141	44.45	44	23.824	41.2918	96.7553	107.862	322	463
25014	025014_20071023134828_10s_A	0	1	133	86.275	86.375	34.3223	79.4307	67.155	109.531	330	463
25015	025015_20080208145551_10s_A	0	0	103	12.9125	14.75	20.2488	61.0678	75.1008	98.8909	346	449
26003	026003_20060810114539_10s_A	1	1	184	43.7375	47	20.7949	65.5231	64.4511	94.2319	329	513
26005	026005_20080107120539_10s_A	0	0	123	52.175	49.875	27.3477	26.0011	79.3083	87.828	347	470
27002	027002_20060523050614_10s_A	1	0	153	91.6625	91.8125	62.7918	43.6968	142.583	161.809	329	482
28003	028003_20050920102124_10s_A	0	1	188	-56.9125	-63.5	61.7422	112.332	12.3228	128.773	322	510
28007	028007_20060315020914_10s_B	1	1	183	96.775	98.875	99.6342	65.3645	118.86	168.307	326	509
28015	028015_20070829121528_10s_A	0	1	116	-10.825	-14.5	56.3179	42.7049	40.9597	81.6891	340	456
29002	029002_20050620132714_10s_A	0	1	136	44.7	45.5	45.6869	57.0439	88.7717	114.986	331	467
30003	030003_20070423150344_10s_A	1	0	155	29.3875	31.5	31.6634	36.1626	121.632	130.784	332	487
31003	031003_20050418154640_10s_A	1	1	146	66.3	64.75	15.3125	28.6683	94.2576	99.7037	339	485
31004	031004_20050623155031_10s_A	1	0	170	57.0125	60.25	33.7585	45.3691	71.4997	91.1602	306	476
31006	031006_20051215112804_10s_A	1	0	142	73.2	71.75	7.72939	23.863	141.096	143.308	337	479
31008	031008_20060126102232_10s_A	0	1	164	-12.1875	-14	48.1299	57.0534	28.9752	80.0696	307	471
31010	031010_20060320123426_10s_A	1	0	171	96.8875	96.9375	26.6091	50.4496	114.442	127.867	347	518
31016	031016_20070718102454_10s_A	1	0	150	45.725	47.625	25.2035	56.5292	162.793	174.162	333	483
32002	032002_20051031031611_10s_A	0	1	130	21.9125	20	23.1178	67.824	38.9953	81.5792	341	471
32009	032009_20070824133529_10s_A	1	1	148	99.65	100.5	29.2179	51.4961	177.204	186.834	338	486
32010	032010_20070828132643_10s_A	1	0	167	57.3625	55.5	24.0219	50.0968	196.365	204.073	318	485
33002	033002_20070910132604_10s_A	0	1	135	41.675	45.25	23.0944	42.9238	124.167	133.391	335	470
33003	033003_20071025104926_10s_A	0	1	126	29.4375	29.6875	24.692	30.8444	51.254	64.7151	339	465
34009	034009_20060426145907_10s_A	1	1	168	75.05	75.25	88.1099	98.1982	122.68	180.157	349	517
35003	035003_20051010131950_10s_A	0	1	150	-45.175	-44.875	39.2964	58.3631	69.473	98.8785	333	483
35006	035006_20060328143749_10s_A	0	1	124	47.425	48.125	12.9428	20.8522	86.7902	90.1935	339	463
35011	035011 _20061121141441_10s_A	0	1	169	66.1	66.5	91.4714	129.342	160.332	225.394	312	481
35014	035014 _20070620105517_10s_A	0	1	203	-42.45	-63.75	95.8426	153.382	22.6808	182.28	325	528
36001	036001_20060913155707_10s_A	1	0	165	90.7875	86.25	18.8606	23.0511	137.695	140.879	343	508
36002	036002_20061013113657_10s_A	1	1	161	100.475	102.25	63.9408	34.3651	151.189	167.713	328	489
36005	036005_20080415114314_10s_A	0	1	123	29.025	31.25	23.1926	40.7705	84.0607	96.2618	340	463
37001	037001_20050425182931_10s_A	0	1	132	42.6	39	27.6731	44.5805	68.3496	86.1678	335	467
37005	037005_20061222094701_10s_M	0	0	142	30.225	30	35.0894	91.5241	85.2652	129.916	338	480
37010	037010_2007036131721_10s_M	0	1	137	44.4125	50.25	50.0228	94.2684	145.881	180.749	315	452
37014	037014_20070405094218_10s_A	0	1	150	-19.75	-21.5	23.6194	44.4227	23.4887	55.5246	328	478
37017	037017_20070509105102_10s_A	1	1	153	88.1	84.75	55.5259	79.749	154.622	182.622	327	480
37027	037027_20080124121403_10s_A	1	0	147	81.275	81.375	16.3196	43.3259	150.499	157.459	325	472
37030	037030_20080415131341_10s_A	1	1	141	59.6375	57.75	14.9899	63.4108	123.946	140.03	325	466
38002	038002_20050404114358_10s_A	1	0	169	101	101	54.1366	39.8889	159.646	173.23	344	513
38004	038004_20050531105407_10s_A	0	1	165	-27.7125	-45.25	32.8414	72.8203	26.0128	84.012	322	487
38008	038008_20060524122852_10s_A	0	1	124	7.5625	19.25	30.8604	64.6787	62.2034	94.8945	346	470
38012	038012_20060815115525_10s_A	1	1	151	56.8375	56.6875	39.7318	63.0532	126.761	147.046	339	490
38014	038014_20061031112830_10s_A	0	1	140	32.1	41	47.9761	40.98	115.272	131.41	321	461
38018	038018_20070712105727_10s_A	0	0	190	103.375	104.25	20.2209	88.8349	177.898	199.871	334	524
39001	039001_20051229142244_10s_A	0	1	152	-60.65	-61.25	79.7396	128.051	23.6619	152.693	343	495
39003	039003_2006067133408_10s_M	1	1	159	61.9875	82.25	8.21868	38.996	50.1718	64.0738	325	484
39006	039006_20060831121144_10s_A	1	0	132	64.9875	66	15.7771	91.0737	97.0045	133.99	335	467
39008	039008_20061019114123_10s_A	0	1	182	-25.1375	-36.25	48.0714	81.2999	43.3942	103.94	339	521
39009	039009_20061214134734_10s_A	1	1	191	81.05	81.25	30.8859	35.0819	126.998	135.327	334	525
39014	039014_20070419121556_10s_A	1	0	198	72.6625	72.8125	15.5457	52.5548	155.651	165.018	338	536
39015	039015_20070503121056_10s_A	1	1	149	59.775	59.875	17.7928	39.2203	82.4001	92.9763	347	496
39022	039022_20080409115515_10s_A	0	1	110	12.9875	18.25	41.5473	47.0795	47.5792	78.781	350	460
40003	040003_20060817153246_10s_A	1	1	146	66.3875	66.4375	24.5746	39.6189	121.033	129.702	332	478
40004	040004_20060825131534_10s_A	1	0	155	66.75	68.5	33.8054	125.49	170.794	214.618	340	495
40006	040006_20061122104034_10s_A	1	1	156	92.45	92.25	31.173	73.0781	176.814	193.844	318	474
40009	040009_20070821101611_10s_A	1	0	194	98.4375	100.688	37.9618	48.9266	166.814	177.938	325	519
40010	040010_20070918110138_10s_A	0	1	116	32.6125	32.5625	9.00514	41.6737	72.6919	84.2728	350	466
41004	041004_20050516130017_10s_A	1	1	153	-6.95	-4.75	42.5601	87.0886	172.271	197.669	331	484
41008	041008_20060111115316_10s_A	0	1	147	-49.65	-54.75	30.8036	33.8202	41.885	62.0244	333	480
41013	041013_20070104132743_10s_B	1	1	193	81.9	87	94.7214	78.5603	181.41	219.211	307	500
41020	041020_20080124101430_10s_A	0	1	134	9.1	13.75	56.321	69.2297	75.6857	117.018	334	468
42005	042005_20050415155910_10s_A	1	1	200	128.45	128.25	42.8643	53.5684	195.126	206.836	319	519
42006	042006_20050429114549_10s_A	0	1	163	-24.65	-32.5	39.3493	56.437	57.3051	89.5397	327	490
42012	042012_20051013145003_10s_A	1	0	160	99.125	101.75	43.5325	66.7015	120.749	144.653	311	471
42014	042014_20051130125328_10s_A	1	0	136	75.7125	80	13.4221	66.3329	148.194	162.916	330	466
42023	042023_20060228100556_10s_A	1	1	173	112.775	112.875	112.212	132.6	239.75	296.065	313	486
42025	042025_20060413131933_10s_A	0	0	153	11.925	56.75	39.6465	68.8252	118.451	142.616	340	493
42026	042026_20060510150807_10s_A	1	1	146	13.35	14.75	24.9959	16.5424	95.8174	100.396	351	497
42028	042028_20060523165755_10s_A	1	1	146	75.3	74.5	43.8318	88.8668	131.76	164.862	339	485
42033	042033_20061002132102_10s_A	0	0	159	-45.5	-45.5	39.4452	47.4514	30.2034	68.7009	328	487
42034	042034_20061005115313_10s_A	0	1	183	-36.475	-35	60.1412	121.906	29.3955	139.076	322	505
42035	042035_20061016115325_10s_A	1	0	158	71.3125	72.0625	16.6929	35.8323	118.978	125.373	326	484
42037	042037_20061027130555_10s_A	0	1	134	36.1375	35	63.6777	60.8539	178.4	198.959	338	472
42038	042038_20061109151358_10s_A	1	0	163	24	51	24.545	47.0248	140.83	150.488	334	497
42041	042041_20070213112242_10s_A	1	1	165	59.525	60.625	42.6405	57.3645	99.4438	122.466	354	519
42044	042044_20070516152857_10s_A	1	1	156	42	42	34.2966	103.325	195.809	224.039	340	496
42046	042046_20070607121131_10s_A	1	0	163	79.45	79.25	42.4555	95.1566	155.019	186.784	324	487
42048	042048_20070621161622_10s_A	1	1	178	100.112	103.75	20.1582	41.9508	139.708	147.257	307	485
42052	042052_20070719113434_10s_A	0	1	131	7.425	8.5	9.83142	27.7546	66.01	72.2793	342	473
42053	042053_20070828150047_10s_A	0	0	129	40.125	39.5	53.9264	66.4715	83.6986	119.716	322	451
42055	042055_20071015154111_10s_A	1	0	140	75.9625	77.5	38.9839	57.4163	156.492	171.19	334	474
42056	042056_20071017115628_10s_A	1	0	168	72.8	74	21.8206	35.7193	125.598	132.389	321	489
42057	042057_20071112183534_10s_A	0	1	124	27.0375	27.6875	19.2703	49.6721	50.8947	73.6813	339	463
42058	042058_20071113160631_10s_A	1	0	162	87.1875	92.75	75.6416	65.9823	180.393	206.438	341	503
42059	042059_20071127165609_10s_A	0	1	138	35.675	35	19.4215	37.4228	125.641	132.527	332	470
42061	042061_20080306154715_10s_A	1	1	149	93.825	94.125	54.8212	82.3547	153.874	182.934	340	489
43003	043003_20060323123347_10s_A	1	1	205	118.6	122	82.1568	36.9377	143.124	169.111	301	506
43004	043004_20060501152118_10s_A	1	1	148	64.025	65.75	36.6424	32.0024	74.4824	88.9632	320	468
43005	043005_20060828134737_10s_A	0	1	158	-79.2625	-79.8125	55.0123	58.5704	58.6569	99.486	331	489
43006	043006_20070220130129_10s_B	0	1	163	51.6375	58.25	70.8676	41.6516	104.032	132.588	350	513
43007	043007_20070307113859_10s_A	1	0	138	76.175	75.875	10.8279	20.2106	100.696	103.273	344	482
44004	044004_20050607155712_10s_A	1	1	150	53.7125	63.25	94.1714	36.7904	104.767	145.595	359	509
45008	045008_20070316122722_10s_A	1	0	130	62.0625	61.8125	23.6525	37.5365	75.3028	87.401	343	473
45010	045010_20070509121035_10s_A	1	1	206	119.2	118	105.109	36.1209	123.323	166.016	330	536
46002	046002_20050510125846_10s_A	0	1	171	-46.725	-46.625	37.1785	102.662	102.7	149.897	301	472
46003	046003_20060530130139_10s_A	0	1	177	-47.8625	-46.8125	73.1279	137.145	56.8754	165.503	315	492
46009	046009_20070510130558_10s_A	1	0	160	94.4	94	20.2353	12.8708	101.653	104.443	346	506
46013	046013_20071024130701_10s_A	1	1	168	65.3	70.75	16.1072	16.0944	123.709	125.787	350	518
46014	046014_20071130120137_10s_A	1	0	180	90.375	90.875	15.9399	95.6005	114.389	149.928	349	529
47007	047007_20070221123900_10s_A	1	1	168	58.6625	58.8125	34.3887	75.771	96.7825	127.635	340	508
48005	048005_20060301161024_10s_A	0	0	164	-48.675	-48	72.0037	97.6034	47.0555	130.097	328	492
48008	048008_20061116110714_10s_A	1	1	192	100.312	101.062	40.6311	53.3964	130.277	146.541	299	491
48015	048015_20071217121100_10s_A	0	1	131	27.85	26.75	45.0505	64.1301	30.0938	83.9515	332	463
48016	048016_20071211104804_10s_A	1	1	155	33.9125	32	65.7563	47.3941	110.504	137.045	344	499
49002	049002_20050516140938_10s_A	0	1	162	-77.1125	-69.5	40.3652	47.2348	9.73334	62.8906	334	496
49003	049003_20051027161142_10s_A	1	1	169	92.95	92.75	86.2803	77.7522	198.688	230.145	331	500
49008	049008_20060321154829_10s_A	0	1	142	26.8625	27.8125	39.6657	79.8334	24.6883	92.5001	331	473
49009	049009_20060502155721_10s_A	1	1	187	52.7	58.5	28.0216	61.8557	121.685	139.35	273	460
49011	049011_20060508221013_10s_A	1	1	174	21.125	20.5	29.5122	39.5057	75.5204	90.1942	324	498
49012	049012_20060828152443_10s_A	1	1	151	29.125	39.5	15.5818	98.1116	147.366	177.723	319	470
49015	049015_20070104152059_10s_A	1	1	199	68.825	73.5	22.145	31.9925	154.593	159.414	337	536
49016	049016_20070122162747_10s_B	0	1	157	-69.325	-69.625	50.228	59.8275	57.3338	96.8987	343	500
49019	049019_20070611135746_10s_A	0	1	133	14.875	15.375	14.2232	20.1719	57.8145	62.8627	349	482
51007	051007_20050606142856_10s_A	1	1	170	69.5375	67.75	30.9861	75.209	154.401	174.517	351	521
51011	051011_20070205100419_10s_A	1	1	148	110.225	114.25	56.2538	26.1958	163.178	174.579	316	464
51013	051013_20070711104330_10s_A	1	1	150	47.7625	45.75	38.9835	35.9752	138.528	148.337	321	471
51015	051015_20070913130344_10s_A	1	1	141	82.85	81.75	50.7331	19.8976	121.113	132.809	327	468
51016	051016_20070925113326_10s_A	1	1	159	91.9	93.5	14.3952	19.6117	108.034	110.74	309	468
51018	051018_20071029120704_10s_A	0	1	150	-61.525	-58.625	34.9131	53.9454	64.747	91.2206	334	484
51019	051019_20071218121056_10s_A	1	0	130	60.0125	59.5625	19.6771	53.5739	139.17	150.418	353	483
52004	052004_20061109170748_10s_A	0	0	135	73.075	75	14.7013	61.9754	167.69	179.38	350	485
52006	052006_20070329145233_10s_M	0	1	133	42.375	42.875	43.7296	58.834	91.5642	117.293	302	435
52008	052008_20071128120325_10s_A	1	0	143	66.3	68	81.056	90.8704	113.527	166.481	363	506
55003	055003_20051116133817_10s_A	0	1	135	-7.8875	-7.9375	16.0475	23.9303	63.0391	69.3117	343	478
55005	055005_20060201130854_10s_A	1	0	181	83.4875	84.25	46.9511	27.8109	173.326	181.713	305	486
55007	055007_20060424170113_10s_A	0	1	135	57.425	59	20.131	19.8659	72.7661	78.0693	341	476
55011	055011_20070907151624_10s_A	0	1	163	9.225	11.125	30.8844	27.3476	19.1891	45.4968	335	498
55013	055013_20071009150202_10s_A	1	0	151	58.85	60.5	76.3625	71.8299	140.208	175.069	326	477
56001	056001_20050516181810_10s_A	1	0	149	101.6	102	60.5007	62.1345	124.366	151.618	330	479
56007	056007_20060504115346_10s_A	1	1	163	55.1625	55.3125	50.7633	123.031	225.35	261.718	307	470
56015	056015_20070627155800_10s_A	0	0	125	37.25	38.25	33.8283	51.5701	62.6225	87.8943	334	459
56016	056016_20070725155654_10s_B	1	1	172	112.5	112.5	72.3219	72.5338	160.075	190.041	312	484
56017	056017_20070813113618_10s_A	1	1	157	52.575	51.875	68.4619	50.8382	118.998	146.397	320	477
56019	056019_20071220163808_10s_A	1	0	166	98.825	103.125	26.9415	38.9892	80.1047	93.0739	352	518
56021	056021_20080103125529_10s_A	0	1	120	23.15	20	23.2399	37.6917	64.8853	78.5548	337	457
57002	057002_20060330102323_10s_A	0	1	116	47.6625	48	33.1658	39.1363	72.9319	89.1666	335	451
57004	057004_20070213113351_10s_A	0	1	131	49.825	50.125	28.8801	69.0744	56.6893	93.9096	346	477
58005	058005_20061110113606_10s_A	0	1	156	32.175	36	49.9376	83.7453	26.0264	100.918	329	485
58011	058011_20070705101358_10s_A	1	1	156	67.4375	71.75	40.5319	69.4567	170.812	188.795	347	503
58013	058013_20071114120456_10s_A	0	1	144	-8.3875	-8.4375	31.4511	20.4441	33.7174	50.4381	341	485
58014	058014_20080404150348_10s_A	1	1	145	54.95	54.75	36.8425	54.4676	169.242	181.568	327	472
61001	061001_20060602090216_10s_A	1	1	183	93.2	91.75	11.414	56.9614	120.2	133.503	309	492
61005	061005_20060821102810_10s_A	0	1	160	70.8625	86.25	70.3822	116.724	199.467	241.588	324	484
61007	061007_20060927155946_10s_A	1	0	163	85.4	89	13.1064	46.6017	85.167	97.9638	335	498
61013	061013_20070227112738_10s_A	1	0	194	97.95	97.75	33.5792	50.0293	129.99	143.276	284	478
61017	061017_20070509094527_10s_A	1	0	141	7.9375	37.75	58.8764	59.0393	118.25	144.69	318	459
61019	061019_20070712102826_10s_A	0	1	136	8.9125	7	6.81508	18.2306	71.8095	74.4003	335	471
61020	061020_20070910111416_10s_A	0	1	137	51.5125	51.0625	43.346	51.2391	206.388	217.026	356	493
61025	061025 _20080227111926_10s_A	1	1	150	74.9125	73	20.0961	57.893	101.833	118.85	315	465
62003	062003_20061115142621_10s_A	1	0	138	79.025	80.125	22.8351	24.6313	129.579	133.861	344	482
64002	064002_20060425145828_10s_A	1	1	182	59.25	58.25	39.1982	97.3639	169.204	199.113	313	495
64003	064003_20061031161224_10s_A	1	1	176	58.4	58	117.257	96.9944	95.2772	179.541	349	525
64005	064005_20070222121254_10s_A	1	0	140	36.2125	36.5625	39.4509	37.8104	73.6773	91.7297	328	468
64007	064007_20080130121835_10s_A	0	1	141	11.2375	10	33.4324	65.6922	51.7545	90.0651	338	479
65002	065002_20051208121127_10s_A	0	0	146	8.9875	17.5	38.4279	37.7099	37.6069	65.6736	337	483
65004	065004_20051230115314_10s_A	1	0	139	49.5625	49.3125	48.4154	63.1562	157.611	176.562	346	485
65005	065005_20060104100929_10s_A	1	1	150	54.075	55.375	62.9511	55.4149	161.84	182.279	359	509
65009	065009_20060220103620_10s_A	1	0	133	62.325	49.75	36.0658	37.0903	97.3056	110.203	354	487
65012	065012_20060227123241_10s_B	1	0	144	84.4875	68.25	41.1158	44.421	106.638	122.619	327	471
65017	065017_20060322124238_10s_A	0	1	169	-16.375	-13.5	38.7582	78.938	46.5019	99.4778	313	482
65020	065020_20060426105939_10s_A	0	1	145	-29.275	-29.375	27.4818	30.0657	28.3991	49.6559	347	492
65023	065023_20060615121444_10s_A	1	0	155	65	65	34.6356	38.274	142.323	151.394	349	504
65025	065025_20060626135940_10s_A	0	1	135	-11.6	-17	31.6745	53.4498	12.6911	63.4131	349	484
65027	065027_20060830123610_10s_A	0	1	114	11.5375	16.25	23.0897	55.6181	69.8637	92.2358	338	452
65030	065030_20061031102758_10s_A	0	1	176	-62.875	-63.375	55.4174	106.48	65.9956	136.984	338	514
65034	065034_20070410141745_10s_M	1	0	141	67.375	67.875	23.6858	29.036	72.7189	81.8055	322	463
65040	065040_20070829095634_10s_A	1	0	140	65.6	66	21.1001	51.1773	93.2534	108.446	325	465
65044	065044_20070926110138_10s_A	1	1	172	76.8	76	67.854	54.1915	65.0219	108.484	350	522
65045	065045_20071003114856_10s_A	0	1	124	16.55	16.75	13.2702	17.6688	35.0706	41.4516	349	473
65049	065049_20071130150546_10s_A	0	0	108	59.375	60.25	42.5099	43.0029	84.264	103.715	327	435
65050	065050_20080104112106_10s_A	1	1	154	61.575	62.875	40.855	16.6006	102.395	111.487	345	499
65051	065051_20080221091639_10s_A	0	1	143	62.15	66.5	11.684	42.6956	155.264	161.451	321	464
65053	065053_20080324114129_10s_A	0	0	96	17.225	21.25	31.4024	42.0591	30.2096	60.5615	348	444
66001	066001_20060502122148_10s_A	0	1	127	2.85	2.25	27.0124	28.9635	44.9053	59.8752	334	461
67004	067004_20060217153651_10s_A	1	1	145	56.1125	60.25	35.1995	80.4263	138.926	164.341	350	495
68001	068001_20050628155140_10s_A	1	0	138	75.2	73.25	52.497	69.5567	118.676	147.235	334	472
68003	068003_20080331091211_10s_B	0	1	144	41.0875	42.5	31.1812	61.5897	46.7913	83.3965	327	471
69002	069002_20050510140727_10s_B	0	1	136	4.125	1.625	31.6598	41.9414	74.5704	91.2259	322	458
69007	069007_20070301121626_10s_B	1	1	151	101.75	104.75	45.0804	56.0739	156.551	172.292	326	477
70005	070005_20060103134703_10s_A	0	1	144	19.5375	25.25	32.278	69.575	65.5765	100.91	334	478
70009	070009_20060714124616_10s_A	1	0	205	109	109	49.8903	66.5985	133.556	157.358	265	470
70011	070011_20060831125526_10s_M	1	1	156	-13.425	-14.125	33.978	63.1899	26.2593	76.4004	337	493
70012	070012_20061004125510_10s_A	1	1	162	95.775	95.875	101.653	138.418	197.27	261.55	312	474
70014	070014_20070123114102_10s_A	1	0	139	63.225	63	16.7401	21.1027	115.61	118.706	327	466
70015	070015_20070516135318_10s_A	0	1	192	-40.6375	-43	68.4765	81.8686	37.4591	113.114	311	503
71001	071001_20050613154449_10s_A	1	1	224	91.575	90.875	85.2833	84.3014	198.094	231.563	295	519
71004	071004_20060207145026_10s_A	0	1	167	-64.0875	-64.9375	58.8012	99.4256	48.9827	125.469	320	487
71005	071005_20060511150417_10s_A	1	1	164	96.1	90	68.9116	82.1518	156.598	189.791	331	495
71006	071006_20061005161009_10s_A	1	0	164	97	97	29.9223	101.223	115.63	156.563	331	495
71007	071007_20070116125426_10s_A	0	1	135	68.525	71	7.46868	16.2088	156.62	157.634	363	498
71011	071011_20070723144544_10s_A	0	1	140	6.3375	6.1875	44.6332	95.707	36.6647	111.787	333	473
71012	071012_20070802150708_10s_B	0	0	152	72.7875	72.4375	16.384	122.614	232.241	263.132	325	477
74002	074002_20050503151911_10s_A	0	0	136	48.05	53	30.9984	61.3754	158.503	172.774	344	480
74004	074004_20050512093440_10s_A	1	1	164	85.05	85.25	30.8835	100.659	235.094	257.595	341	505
74005	074005_20050519151919_10s_A	1	1	162	64.275	64.375	75.2845	114.555	157.897	209.098	331	493
74014	074014_20060807135305_10s_A	0	1	169	-58.375	-58.875	67.92	57.5171	28.3784	93.4167	339	508
74015	074015_20060810122508_10s_A	1	1	160	63.35	62.75	24.9977	38.1907	113.11	121.972	330	490
74019	074019_20061016133559_10s_A	0	1	135	84.625	84.125	96.1092	119.644	148.761	213.732	339	474
74020	074020_20061023091656_10s_A	0	1	146	-53.1125	-53.0625	54.1465	85.8848	27.2379	105.119	344	490
74021	074021_20061114134936_10s_A	0	0	153	24.425	26	38.4249	72.4092	38.3146	90.4852	339	492
74025	074025_20070316111256_10s_A	0	1	169	-38.875	-31.5	50.1021	33.8229	36.8363	70.7893	342	511
74026	074026_20070502095447_10s_A	1	0	159	83.725	83.625	23.3746	50.1027	195.463	203.132	351	510
74031	074031_20080205120744_10s_A	0	1	139	-57.5	-62	33.9097	32.1612	33.7287	57.6354	341	480
75003	075003_20051012174037_10s_B	1	0	161	76.7375	79.5	15.6172	42.0502	109.732	118.547	347	508
75007	075007_20060530160756_10s_A	0	0	128	42.5625	42.3125	27.2703	41.6218	54.0229	73.4474	337	465
75008	075008 _20060616145614_10s_A	0	0	133	63.45	63.25	42.3647	76.118	115.699	144.827	347	480
76001	076001_20051108115248_10s_A	1	0	143	71.6625	81	48.8094	43.1429	70.4932	95.9842	360	503
76005	076005_20080324100228_10s_B	0	1	105	-6.2375	-7.75	39.3269	25.4939	39.8133	61.4951	340	445
77001	077001_20050510141329_10s_A	1	0	179	63.8125	65.25	11.7884	32.9933	142.921	147.153	338	517
77006	077006_20060508120955_10s_A	1	0	146	99.525	101.5	95.808	133.993	169.902	236.643	351	497
77007	077007_20061009125229_10s_A	0	1	181	16.7	22.5	36.4435	42.1109	31.9115	64.1856	306	487
77008	077008_20061019092754_10s_A	0	1	157	-58.325	-59	38.807	60.9888	38.2878	81.802	326	483
77010	077010_20070312113329_10s_A	1	0	133	71.1375	69	21.1696	61.4517	93.4331	113.817	356	489
77012	077012_20071022134906_10s_A	1	1	157	63.325	87	93.4622	108.055	65.5096	157.171	330	487
80002	080002_20060628103838_10s_A	0	1	137	34.325	31.25	9.9725	47.4035	114.18	124.03	340	477
80003	080003_20060721111125_10s_A	0	1	141	51.05	51.25	68.7219	32.3171	116.604	139.153	323	464
80009	080009_20061109170228_10s_A	1	0	153	68.1625	64	49.7264	74.5411	145.279	170.69	337	490
80011	080011_20061117142649_10s_B	1	1	150	62.4375	66.75	106.861	161.246	151.957	245.989	308	458
80014	080014_20061204164731_10s_A	1	0	143	35.4625	32.8125	32.9394	52.7466	142.493	155.472	357	500
80017	080017_20070108131159_10s_A	1	1	176	77.1	77.5	74.2074	67.9268	137.265	170.184	311	487
80019	080019_20070202122840_10s_A	1	0	157	95.725	97.625	74.113	101.251	152.446	197.445	315	472
80020	080020_20070213143124_10s_A	0	1	170	84.2	83	38.4705	63.2027	105.254	128.659	304	474
80031	080031_20070808101554_10s_A	0	1	131	60.475	59.375	12.6333	46.3809	76.0252	89.9479	362	493
80033	080033_20070829145657_10s_A	1	1	155	62.6125	67	41.3861	45.4948	190.168	199.866	319	474
80037	080038_20071026113132_10s_A	1	1	147	76.125	75	21.5676	39.8396	155.254	161.729	337	484
80038	080038_20071026113214_10s_A	1	1	158	68.25	62.25	35.2348	95.1432	131.285	165.92	353	511
80039	080039_20071126100556_10s_A	0	1	117	29.05	29.25	33.7207	36.5972	48.911	69.7763	341	458
82001	082001_20060209161231_10s_A	1	1	160	57.9	57	51.6943	42.0111	121.967	138.972	322	482
82004	082004 _20060530114223_10s_A	0	1	116	32.5	32.5	34.4684	40.1471	39.9891	66.3249	346	462
82006	082006_20060807140030_10s_B	1	1	178	102.775	98.75	80.1405	62.9302	177.041	204.27	311	489
82009	082009 _20070827110108_10s_A	0	1	130	19.1	32.5	57.9528	77.2113	47.2927	107.502	356	486
82012	082012 _20071029104814_10s_B	0	1	182	-15.05	-6.75	46.0463	92.2009	16.7007	104.404	343	525
83002	083002_20060921114006_10s_A	1	0	144	28.275	28.375	22.4769	40.6908	99.7958	110.092	338	482
83004	083004_20061228153846_10s_A	1	1	230	106.7	107.75	20.4814	56.6022	182.339	192.018	284	514
84004	084004_20060828081540_10s_A	1	0	134	41.325	33	26.4097	66.1197	110.514	131.463	334	468
84006	084006_20061031100814_10s_A	0	0	163	26.1375	32.5	43.1042	87.1452	127.68	160.481	319	482
86002	086002 _20060209092214_10s_A	0	1	131	62.825	63.125	18.1032	29.1356	78.5946	85.7538	327	458
86003	086003 _20060217093015_10s_B	0	1	175	82.6	90.75	78.1926	132.404	358.328	389.928	303	478
86008	086008_20060420093312_10s_A	1	0	160	66.775	67	54.3025	57.9847	102.649	129.799	326	486
86010	086010 _20060523083740_10s_A	1	0	135	55.15	55.75	29.7135	36.7454	103.268	113.567	332	467
86013	086013 _20060627092726_10s_A	1	0	139	51.925	45.25	46.869	83.8408	128.374	160.33	344	483
86016	086016 _20060914103505_10s_A	1	0	151	61.6	70.25	19.8509	29.8942	98.595	104.922	334	485
86018	086018_20061023104109_10s_A	1	0	152	45.125	32.25	25.1169	78.8373	135.388	158.67	334	486
86020	086020_20061218100135_10s_A	1	1	160	55.4125	54.25	37.4729	45.9104	82.2895	101.408	322	482
86024	086024_20070521093534_10s_A	1	1	170	60.6	61	50.5433	33.1679	198.128	207.146	349	519
86026	086026 _20070627152957_10s_A	0	0	138	18.3875	18.4375	46.9899	103.018	126.728	169.944	335	473
86030	086030 _20070730160121_10s_A	1	0	151	81.75	88.25	15.9079	104.174	142.861	177.523	319	470
86031	086031 _20070911161714_10s_A	1	1	146	64.6	63	23.5353	17.7965	79.9656	85.2356	346	492
86033	086033 _20070926142555_10s_A	0	1	117	25.8	24	20.4999	110.772	92.5195	145.776	344	461
86039	086039_20071221160621_10s_A	0	1	138	43.7375	47.25	120.135	77.1537	137.069	197.922	334	472
87001	087001_20060209154350_10s_B	0	1	133	24.1375	23	45.1203	59.56	40.963	85.2127	338	471
87011	087011_20061114144740_10s_M	0	0	135	17.175	20.875	45.2033	78.8551	16.4625	92.3714	341	476
87012	087012_20070122070248_10s_A	1	1	154	30.6625	67	152.923	101.99	121.591	220.39	333	487
87014	087014_20070327121110_10s_A	0	1	131	84.025	85.75	20.33	16.4331	74.8806	79.3124	346	477
87016	087016_20070418151238_10s_A	0	1	149	35.1625	33.3125	9.3632	78.8701	15.0052	80.8289	359	508
88003	088003_20070814115435_10s_A	0	1	123	21.6	22	14.5469	10.8402	30.9032	35.8347	330	453
89004	089004_20060512123927_10s_A	1	0	165	57	57	44.1434	47.9345	102.751	121.672	289	454
89006	089006_20060706161304_10s_A	0	1	137	89.2375	88.6875	32.9991	73.567	149.981	170.28	352	489
89008	089008_20061023125259_10s_A	0	1	120	17.575	19.25	29.2824	47.3334	27.5987	62.1257	333	453
89013	089013_20070518090009_10s_A	1	1	160	57.7125	56.0625	78.3496	99.5759	241.081	272.349	338	498
90001	090001_20060602174004_10s_A	1	1	146	57.3125	59	23.4841	34.7694	103.608	111.781	332	478
90004	090004_20061019113251_10s_M	1	1	169	83.9375	84.1875	41.3021	26.6781	143.366	151.563	328	497
90008	090008_20070619153414_10s_A	1	1	165	49.175	40.75	100.467	79.4663	89.9417	156.519	311	476
91006	091006_20070129120726_10s_A	1	0	133	64.65	66	51.6579	33.8397	62.0914	87.5729	338	471
93001	093001_20060807170558_10s_B	1	0	132	56.4875	54	26.6318	27.293	111.96	118.276	363	495
94003	094003_20061016163234_10s_A	1	0	189	116.15	102.75	38.3426	20.801	121.533	129.124	339	528
95006	095006_20080403102806_10s_A	1	1	166	54	54	16.2953	77.0907	134.684	156.039	327	493
96001	096001_20060419134135_10s_A	0	1	145	72.125	71.625	65.3955	53.7669	105.634	135.373	337	482
96004	096004_20060809124048_10s_B	0	0	127	42.35	37.75	12.9058	32.6332	102.493	108.334	350	477
96005	096005_20060906095753_10s_A	0	1	171	-10.375	-13	35.7367	42.9466	35.3764	66.1287	346	517
96007	096007_20060912120456_10s_A	1	1	169	21.975	71.75	20.2736	18.8684	95.8089	99.7315	331	500
96016	096016_20070531144143_10s_A	0	0	134	41.7625	43	39.3822	67.3501	84.7335	115.181	350	484
96017	096017_20070828125348_10s_A	1	0	135	24.7	74.5	36.6538	27.5265	49.1528	67.2102	341	476
96018	096018_20070910143824_10s_A	1	0	146	48.325	49	15.0236	35.6837	89.757	97.7515	351	497
96019	096019_20070925132244_10s_A	0	1	132	5.35	13	43.0456	47.5271	56.3458	85.3616	345	477
96021	096021_20071204104516_10s_A	1	0	153	43.3	29.5	48.3793	56.3779	163.345	179.445	347	500
96026	096026_20080319113822_10s_A	0	0	94	16.075	15.375	5.2985	25.7197	52.9172	59.0746	345	439
97001	097001_20060907141935_10s_A	0	1	133	0.5375	1.1875	26.0331	42.9625	38.1793	63.0964	340	473
97005	097005_20070205132149_10s_A	1	1	152	95.9375	96.1875	92.8589	158.359	176.687	254.792	322	474
98004	098004_20070226111109_10s_A	0	1	131	15.6125	24.25	42.1486	54.3117	65.6206	95.0385	339	470
101003	101003_20060108133350_10s_A	1	0	146	59.1125	59.0625	47.1641	88.9123	185.048	210.648	322	468
101005	101005_20060127121020_10s_A	1	1	197	75.125	77.75	23.3625	69.1273	50.4729	88.7238	262	459
101007	101007_20060306114144_10s_A	1	0	149	43.8375	82.5	79.2735	48.2081	197.653	218.346	328	477
101008	101008_20060504151039_10s_A	1	1	180	103.95	103.75	116.923	31.3311	300.476	323.942	307	487
101010	101010_20060626133341_10s_A	0	1	177	-47.775	-47.875	35.0377	57.7069	48.256	82.9841	320	497
101013	101013_20060921114230_10s_A	0	1	128	-20.1875	-23	34.2534	60.5842	8.43398	70.1062	330	458
101016	101016_20061212121937_10s_A	0	1	171	-45.2625	-43.8125	68.9652	48.9442	65.3732	106.89	343	514
101020	101020_20070507190457_10s_A	1	1	148	-7.5625	-7.3125	38.9599	43.5601	92.6358	109.53	349	497
101021	101021_20070427165206_10s_A	0	1	136	72.6	73.25	23.9851	30.0122	114.335	120.617	338	474
101022	101022_20070528131854_10s_A	1	1	171	66.0125	68.25	84.6611	54.3572	240.091	260.319	324	495
101028	101028_20080204120333_10s_A	1	1	152	24.1625	22.3125	35.5007	34.4339	124.388	133.859	353	505
102001	102001_20050125161059_10s_B	1	1	176	99.075	98.25	26.2432	74.5157	179.964	196.541	317	493
102007	102007 _20051208131139_10s_A	0	1	137	26.05	26.25	53.4042	30.1374	53.6155	81.4548	340	477
102011	102011_20061023161351_10s_A	1	1	154	60.6125	60.5625	101.719	67.28	146.513	190.629	339	493
102013	102013_20070322163005_10s_A	1	1	173	35.775	35.875	60.5973	92.1814	75.2826	133.555	332	505
102014	102014_20070327161418_10s_M	1	1	150	46.95	50.5	46.1747	66.13	121.682	145.985	349	499
102022	102022_20080416160836_10s_A	1	1	186	19.2875	31.75	51.307	30.8427	87.1947	105.767	332	518
103003	103003_20050317173754_10s_B	1	1	197	41.9375	42.1875	74.5554	85.9862	43.701	121.909	333	530
103004	103004_20050413062025_10s_M	1	1	174	22.05	24.25	27.3435	29.7104	140.009	145.715	321	495
103011	103011_20060908141932_10s_A	1	0	163	103.838	106.5	59.9445	76.9104	187.047	210.939	343	506
103014	103014_20070108144122_10s_A	0	1	141	48.4625	47.5	35.0618	49.7428	89.0614	107.869	337	478
103017	103017_20070322144133_10s_A	0	1	173	16.05	21	29.695	81.8752	72.829	113.532	326	499
103021	103021_20070829110354_10s_A	1	1	152	75.475	86.25	22.4771	30.9654	82.0047	90.4922	331	483
103024	103024_20071219134138_10s_A	1	1	168	55.55	55.75	29.6451	121.854	102.899	162.22	333	501
103025	103025_20080110064508_10s_A	1	1	184	49.675	40	45.4564	69.6712	162.737	182.767	328	512
103028	103028_20080328140243_10s_A	0	1	142	34.95	38.5	29.1234	61.527	110.897	130.123	340	482
104002	104002_20050215094200_10s_A	1	1	192	87.175	86.875	39.5219	72.8249	176.35	194.846	354	546
104003	104003_20050228113142_10s_A	1	1	161	92.1	93	26.0531	52.3403	195.842	204.383	350	511
104005	104005_20050404133017_10s_A	0	1	144	40.75	42.5	30.5451	70.2312	135.601	155.734	332	476
104006	104006_20050416113308_10s_A	1	0	141	92.075	93.5	46.492	57.9838	176.722	191.714	332	473
104008	104008_20050509143502_10s_A	0	1	196	-67.525	-70	57.58	75.1096	109.214	144.515	326	522
104011	104011_20050619192333_10s_A	0	1	133	56.3625	58.25	30.1536	64.6558	114.765	135.132	333	466
104014	104014_20050721082616_10s_A	0	1	132	22.6875	21	26.6057	61.8477	66.4654	94.6079	344	476
104015	104015_20050726132224_10s_A	1	0	177	44.4875	42.9375	18.1868	27.3038	42.2909	53.5236	326	503
104017	104017_20050808130036_10s_A	0	1	145	44.4	43.75	33.7841	50.1501	114.808	129.759	325	470
104020	104020_20050926132904_10s_A	1	1	176	61.6	62	33.464	49.9139	129.907	143.133	313	489
104021	104021_20051024115314_10s_A	0	1	113	34.125	33.5	29.6015	44.8646	86.6538	101.97	328	441
104024	104024 _20060123105402_10s_A	0	1	135	29.875	31	44.307	53.1633	105.49	126.165	339	474
104030	104030 _20060328081804_10s_A	0	1	138	40.1	37.25	39.7092	67.425	74.8395	108.277	334	472
104032	104032 _20060421101347_10s_A	0	1	164	-45.7875	-45	27.0191	48.5501	22.0653	59.7831	342	506
104037	104037 _20060913101607_10s_A	1	1	145	52.75	51.75	15.1468	37.7366	83.9879	93.3137	328	473
104038	104038 _20060922122126_10s_A	0	0	136	28.3	27.25	32.9359	35.2126	58.9368	76.1463	338	474
104040	104040 _20061006105742_10s_A	1	1	149	71.075	70.375	21.0346	35.414	122.661	129.392	333	482
104041	104041 _20061016120404_10s_A	0	1	138	27.975	29	34.5802	35.3859	56.1171	74.8136	340	478
104043	104043 _20061026093843_10s_A	0	1	150	46.825	49.125	47.4267	43.1972	105.797	123.727	332	482
104045	104045 _20061113085347_10s_A	1	1	168	64.075	70.25	17.3302	38.0684	154.419	159.984	321	489
104048	104048 _20070112145417_10s_A	0	1	136	37.55	38	30.5258	42.7094	96.9191	110.224	343	479
104051	104051 _20070216122444_10s_A	1	1	163	72.95	72.75	34.8786	29.7048	100.915	110.827	349	512
104058	104058_20070523093431_10s_A	0	1	123	32.15	33.25	78.3139	68.8171	99.313	143.986	347	470
104060	104060 _20070706140439_10s_A	1	1	190	89.775	89.875	36.1945	37.1579	202.423	208.964	339	529
104062	104062_20070713152704_10s_A	1	1	145	69.825	74	28.9795	43.996	79.0833	95.0243	357	502
104063	104063 _20070719135819_10s_A	1	1	156	36.8125	43	39.1072	24.9664	94.3532	105.144	305	461
104065	104065_20071008084705_10s_A	1	1	162	96.65	95.25	126.006	100.923	167.413	232.573	314	476
104066	104066 _20071130123527_10s_A	1	1	149	85.9	88.75	79.3752	58.7735	95.8173	137.607	338	487
104068	104068 _20080212104449_10s_A	1	1	162	65.95	73.25	94.8896	45.7001	163.763	194.707	330	492
105004	105004_20050727120933_10s_A	1	1	158	33.4	29.5	13.2214	23.392	81.1381	85.4716	311	469
105005	105005_20050824115039_10s_A	0	1	119	5.8375	9.5	8.59903	26.6046	32.9002	43.1761	347	466
106002	106002_20050914144227_10s_A	0	0	164	-37.25	-36.25	66.4124	87.8519	47.3966	119.896	342	506
106005	106005_20060130115237_10s_A	1	1	149	62.3	61.5	42.6842	52.6475	126.204	143.252	324	473
106007	106007_20060303142726_10s_A	1	1	153	61.175	60.875	58.6389	94.5403	193.391	223.106	330	483
106010	106010_20061005125350_10s_A	0	1	123	30.275	30.375	35.1321	45.1088	76.7282	95.6885	344	467
106011	106011_20061005121852_10s_A	0	1	107	17.775	26.5	17.1253	23.8518	54.2805	61.7135	347	454
106012	106012_20061020181729_10s_A	0	1	190	-20.5375	-21.1875	41.2673	100.888	48.5329	119.318	331	521
106016	106016_20070607121710_10s_A	0	1	138	19.3875	15	25.9398	51.9352	14.7016	59.8855	336	474
107002	107002_20051121150852_10s_A	0	1	138	33.525	32.625	29.4473	43.1602	77.5386	93.4996	338	476
107006	107006_20060219101121_10s_A	0	1	120	40.55	24.5	22.524	20.4563	38.663	49.1998	335	455
107008	107008_20060305081218_10s_A	1	1	181	86.325	83.25	27.4482	70.0682	149.235	167.135	322	503
108003	108003_20050223091406_10s_A	1	0	160	99.125	105	71.6139	83.3279	121.498	163.81	320	480
108007	108007 _20050706090246_10s_A	0	1	169	72.925	71.5	108.444	146.667	181.237	257.134	318	487
108011	108011_20051215101516_10s_A	0	1	128	-7.4	-10.5	27.1488	18.4066	32.9637	46.5024	337	465
108012	108012_20060110102836_10s_A	0	1	123	33.325	33.625	37.9707	58.9917	72.2869	100.733	341	464
108016	108016_20060531103006_10s_A	1	1	144	54.15	54.75	38.3347	27.728	56.0936	73.3817	340	484
108018	108018_20060712090456_10s_A	1	1	169	17.05	17.25	37.3639	60.1429	71.2518	100.449	341	510
108021	108021_20061031100716_10s_A	1	0	181	32.5125	32.0625	70.1161	90.401	161.121	197.607	306	487
108023	108023_20070418104917_10s_A	1	0	159	94.275	98.5	44.2544	122.932	123.322	179.664	346	505
108028	108028_20070927102446_10s_A	1	1	163	31.325	31.625	48.5954	60.8137	97.0979	124.45	328	491
108029	108029_20071204105457_10s_A	0	1	172	88.1375	90.25	95.6957	143.838	173.88	245.115	306	478
110005	110005_20060912123247_10s_B	1	1	171	104.1	104.5	27.5308	46.8727	113.115	125.499	297	468
110009	110009_20071022112146_10s_A	1	0	170	92.45	92	26.8617	26.4267	139.208	144.218	338	508
110010	110010_20071029091746_10s_A	0	1	169	-33.775	-33.875	30.4398	23.1843	16.0838	41.5064	330	499
110011	110011_20071127140904_10s_A	1	0	158	86.45	95	27.3953	22.9174	142.102	146.522	341	499
111003	111003_20050406145156_10s_A	0	1	154	-15.4125	-30.75	42.4704	87.3898	105.242	143.236	332	486
111007	111007_20050820090017_10s_A	0	1	175	-17.725	-17.625	18.2023	55.6649	47.24	75.2431	273	448
111008	111008_20050907160815_10s_A	0	1	155	45.3625	46.75	30.1093	81.9518	39.4109	95.7908	332	487
111010	111010_20051102150726_10s_A	0	1	165	-44.6	-45	73.8346	141.547	72.8711	175.492	327	492
111012	111012_20051126104550_10s_A	0	1	105	15.175	14.875	23.0847	56.5554	24.8776	65.9569	342	447
111017	111017_20060403194244_10s_A	0	1	138	39.725	43	41.6785	84.1561	116.906	149.955	347	485
111019	111019_20060420153103_10s_A	0	1	122	21.15	18	20.0587	37.4455	55.5921	69.9643	333	455
111021	111021_20060604191650_10s_A	1	1	160	52.0625	55	28.6585	63.1482	103.849	124.874	322	482
111022	111022_20060621221826_10s_A	0	1	130	4.8125	3.5625	14.2161	7.71082	17.705	23.9796	335	465
111024	111024_20060709161356_10s_A	1	1	148	37.7625	38.5	33.1631	70.3361	49.4364	92.1462	338	486
111028	111028_20061220152415_10s_A	0	1	156	18.625	18.125	51.9134	78.2596	44.0112	103.714	334	490
111036	111036_20071017155036_10s_A	1	1	167	70.675	70.375	35.2459	41.785	140.619	150.871	322	489
111037	111037_20071219171237_10s_A	1	1	150	59.7125	60.25	33.5212	46.8059	86.0211	103.509	352	502
112004	112004_20050517124310_10s_A	1	1	143	53.15	51	18.6536	15.8916	113.949	116.554	349	492
112005	112005_20050608112154_10s_A	1	1	174	79.7375	82.5	29.8228	62.0332	163.125	177.052	347	521
112008	112008_20050912124025_10s_A	0	1	192	26.1625	23	40.1083	54.5506	56.8355	88.4009	330	522
112009	112009_20051011130630_10s_A	0	0	169	52	43	73.865	113.117	23.6172	137.147	330	499
112013	112013_20060113130611_10s_A	1	1	154	79.3	78.5	101.774	99.5422	67.3157	157.474	333	487
112015	112015_20060301091226_10s_A	1	1	148	97.675	97.375	17.8414	65.0307	220.409	230.494	320	468
112017	112017_20060502140550_10s_A	1	0	147	79.45	79	47.5133	26.0182	138.383	148.608	337	484
112024	112024_20061129105907_10s_A	0	1	170	54.525	55.625	92.858	157.054	92.5249	204.571	340	510
112027	112027_20070115102829_10s_A	1	0	154	36.95	36.75	61.7502	19.5223	111.758	129.167	325	479
112028	112028_20070207130240_10s_A	0	1	137	-0.375	-0.875	31.0996	30.6893	43.3478	61.5471	347	484
112029	112029_20070314114741_10s_A	1	1	178	81.275	85.5	66.2711	22.9549	116.129	135.664	281	459
112030	112030_20070410131536_10s_A	1	0	139	62.4	74.5	67.1543	42.7004	116.261	140.888	347	486
113007	113007 _20051115120901_10s_B	0	1	163	50.5375	51.1875	30.344	32.4825	85.7154	96.5557	341	504
113013	113013_20060203151224_10s_B	1	1	186	114.325	114.625	76.7375	64.3355	209.124	231.863	301	487
113015	113015_20060309081517_10s_A	1	1	154	64.175	72.25	25.8724	116.158	190.044	224.229	337	491
113016	113016_20060317141651_10s_A	0	0	135	48.875	49.375	33.019	64.8275	36.6731	81.4725	326	461
113031	113031_20070606082040_10s_A	1	1	162	96.075	102.25	22.7938	52.7806	132.04	144.013	301	463
113036	113036_20070801133821_10s_A	0	1	152	21.55	40	58.9827	80.0149	86.301	131.64	334	486
113042	113042 _20071112150655_10s_A	0	1	136	15.775	18.25	85.7179	72.3807	47.7253	121.919	335	471
113045	113045_20080118151846_10s_A	1	0	141	45.425	44.125	6.31833	82.2524	70.7726	108.693	346	487
114002	114002_20050821143323_10s_B	0	0	174	-49.65	-62	57.2696	53.6347	37.2848	86.8714	326	500
114004	114004_20051011144626_10s_A	0	1	149	-65.9	-65.5	74.7043	102.468	35.7955	131.764	314	463
114005	114005_2005118150810_10s_M	1	1	153	69.975	68.75	48.597	43.2903	62.0309	89.9086	269	422
114009	114009_20060215142246_10s_A	1	1	149	69.6625	70	26.929	56.1569	88.1291	107.914	316	465
114010	114010_2006036134934_10s_M	0	1	135	13.9625	19.75	68.8529	41.8783	33.8745	87.4185	338	473
114011	114011_20060509105225_10s_A	0	1	162	-65.25	-66.25	31.9087	11.2973	21.2121	39.9468	353	515
114012	114012_20060619124456_10s_M	1	1	178	92.35	95.25	39.1215	44.8174	221.033	228.899	345	523
114015	114015_20060815151648_10s_A	0	1	144	-56.4	-58	76.3556	111.474	49.631	143.944	322	466
114021	114021_20070612130510_10s_A	0	1	169	-51.7875	-51.4375	57.7597	53.1253	37.3486	86.9103	314	483
114024	114024_20071220143634_10s_A	0	1	136	30.85	30.25	46.6292	55.0556	115.486	136.17	328	464
115003	115003_20060323180758_10s_A	1	1	152	44.075	35.75	35.8232	28.9739	134.187	141.877	338	490
115004	115004 _20070116153849_10s_A	0	1	137	23.1125	23	15.4328	51.3518	31.6538	62.2667	328	465
115005	115005 _20070119161858_10s_A	0	0	119	46.6625	47	25.5696	18.5685	47.5581	57.0996	344	463
115007	115007 _20071004183637_10s_A	1	1	151	2.45	-11.25	18.6408	48.1655	68.1274	85.4911	327	478
116003	116003_20060405140356_10s_A	0	1	171	57.825	58.125	39.0661	82.3086	21.5506	93.6232	319	490
116004	116004_20060529103446_10s_A	1	1	200	128.55	128.75	17.47	30.1899	198.841	201.877	333	533
117002	117002_20061107110055_10s_A	1	1	152	22.4625	21.5	17.5823	41.4941	138.17	145.334	357	509
117003	117003_20061215145647_10s_A	1	0	185	127.175	126.75	39.1952	57.3307	197.9	209.732	303	488
117006	117006_20070125110147_10s_A	1	1	151	115.375	116.25	46.529	41.1148	69.4937	93.192	319	470
117008	117008_20070305090543_10s_A	0	1	159	-19.5625	-21.75	17.2542	11.0713	31.7163	37.7651	332	491
117009	117009_20070316113641_10s_A	1	1	155	93.675	93.375	63.6034	45.29	124.572	147.02	290	445
117010	117010_20070328114715_10s_A	0	0	153	77.0625	80	23.5983	39.2008	128.233	136.151	345	498
117017	117017_20070629131854_10s_A	1	0	144	77.325	81.25	21.5762	23.3901	101.892	106.745	340	484
117018	117018 _20070705164807_10s_A	0	1	136	87.05	95.75	44.5425	58.4011	106.136	129.072	312	448
117019	117019_20070719130748_10s_A	0	1	161	-77.75	-76.25	33.6901	30.0679	37.5667	58.7398	323	484
117021	117021_20070822160821_10s_A	1	1	182	92.5	96.5	24.6098	52.8275	222.137	229.654	336	518
117025	117025_20071019130404_10s_A	0	1	124	18.7	19.75	16.8361	49.3932	60.0121	79.5273	346	470
117030	117030_20080213135819_10s_A	1	0	164	70.85	72.25	63.6106	79.7669	253.31	273.084	332	496
118004	118004 _20060905155641_10s_A	1	1	149	59.3	61.5	31.0873	70.7001	179.168	195.106	329	478
118010	118010 _20070321182045_10s_A	1	1	164	67.8375	63	20.9993	46.997	104.555	116.54	329	493
118015	118015_20071024102759_10s_A	0	1	187	53.85	52.75	23.3951	42.5742	116.843	126.539	339	526
119001	119001_20070121141924_10s_B	1	0	165	20.675	11	50.8887	119.739	127.774	182.354	349	514
119006	119006_20070710115646_10s_A	0	1	136	44.2	45.5	70.9003	99.3137	123.225	173.42	329	465
119007	119007_20070711122706_10s_A	1	1	159	28.7125	34	47.4401	64.2537	82.3328	114.707	338	497
119010	119010_20071121125824_10s_A	0	1	127	-17.95	-24.25	59.8949	36.8287	28.9001	76.0195	332	459
119011	119011_20071126141007_10s_A	0	1	158	31.7	55.5	7.88126	30.0028	37.113	48.37	351	509
120001	120001_20060807162534_10s_A	0	0	125	25.3625	23	10.191	26.1274	18.2832	33.478	355	480
120003	120003_20061010164743_10s_A	1	1	163	102.25	104.25	50.4795	28.1448	99.3801	114.964	313	476
120004	120004_20061011131208_10s_A	0	1	138	73.5875	75.25	18.7384	105.279	149.699	183.969	322	460
120005	120005_20070117135450_10s_A	0	0	126	39.6	40	52.6685	59.4132	86.6294	117.51	335	461
120010	120010_20070328083655_10s_A	0	0	128	8.0625	12	30.6423	48.1768	39.1927	69.2534	340	468
120012	120012_20070419113247_10s_M	1	0	163	48.15	66.75	26.9002	106.241	135.123	173.98	307	470
120014	120014_20070821100307_10s_A	0	0	147	95.1625	95.3125	30.0751	108.061	215.046	242.541	333	480
120016	120016_20080220141714_10s_A	0	1	180	15.525	22.25	91.8751	165.872	56.74	197.924	322	502
122003	122003_20061129113500_10s_A	0	1	117	26.075	25.375	26.5208	59.0627	88.2967	109.49	336	453
122004	122004_20070103091014_10s_A	0	1	170	41.2875	47.5	46.3195	77.5995	39.7864	98.7428	338	508
122006	122006 _20070207094105_10s_A	0	1	143	-0.1625	1.6875	34.0673	61.6184	68.0407	97.913	328	471
122017	122017_20070828115436_10s_A	1	1	147	88.075	91	13.1441	101.749	149.667	181.455	335	482
122019	122019_20071114160337_10s_A	0	1	112	20.375	20.875	19.7276	29.0087	34.0296	48.8743	345	457
123001	123001 _20061219162958_10s_A	0	1	137	43.1875	49.25	82.9488	172.206	140.806	237.407	338	475
123002	123002_20070108133010_10s_A	1	1	192	76.025	77.25	42.8811	45.4675	86.4672	106.69	325	517
123007	123007_20070319131414_10s_A	1	0	133	29.225	29.125	87.5559	55.32	95.8809	141.136	351	484
123008	123008_20070326131724_10s_A	1	1	159	77.4875	65	41.713	31.5037	86.8902	101.402	328	487
123010	123010_20070423123553_10s_A	0	0	128	37.5	42	33.3272	35.0176	49.8148	69.415	344	472
123012	123012_20070618121716_10s_A	0	1	165	106.438	111.25	145.756	89.1645	156.333	231.592	335	500
123016	123016_20071008131033_10s_A	1	1	151	30.9	30.5	95.0872	91.8599	159.295	207.014	341	492
123020	123020_20071210132950_10s_A	0	1	150	24.125	23.5	20.1774	46.7087	40.7514	65.1882	353	503
123024	123024_20080325152557_10s_A	1	1	164	86.8875	87	69.1507	95.7124	130.153	175.734	335	499
124003	124003_20070427110433_10s_A	0	1	136	21.0875	22	31.4301	66.5129	27.9233	78.6863	334	470
124004	124004_20070926155521_10s_B	0	1	143	65.45	65	43.9862	41.0516	35.7123	69.9671	320	463
124008	124008_20071112144131_10s_A	0	1	136	32.15	37.75	21.6512	55.0316	24.4725	64.0012	334	470
125008	125008 _20071003154623_10s_A	1	0	138	77.3	75.75	103.109	50.7574	103.569	154.707	325	463
125010	125010_20071113135119_10s_A	0	0	114	36.625	36.125	23.1859	12.9459	48.7865	55.5455	339	453
125011	125011_20071115152554_10s_A	0	1	138	15.85	15.25	45.0451	91.716	67.782	122.618	357	495
125013	125013_20071229093557_10s_M	0	0	125	83.05	91.75	14.9897	58.2449	118.794	133.151	351	476
125015	125015_20080122124704_10s_B	0	1	126	23.7	21	62.1365	65.6874	48.7938	102.745	335	461
125018	125018_20080304195257_10s_A	1	1	142	61.775	61.875	63.8097	35.5281	73.3398	103.502	341	483
125023	125023_20080415125120_10s_A	1	1	155	95.6	99	22.2155	32.6493	88.8237	97.2067	309	464
125024	125024_20080408200224_10s_A	1	1	166	62.125	56.75	39.7089	45.6245	105.218	121.364	332	498
130001	130001_20050405115229_10s_A	1	1	152	80.825	81.125	70.7864	127.443	142.144	203.611	345	497
130002	130002_20070126133639_10s_A	1	0	153	82.475	83.375	24.9867	33.914	79.5512	90.016	338	491
130003	130003_20080408093107_10s_A	0	0	128	66.3375	68.25	28.1636	54.1329	149.944	161.885	359	487
130004	130004_20051130077002_10s_A	1	1	151	55.5625	55.3125	29.1564	127.114	158.098	204.947	332	483
130005	130005_20071108157702_10s_A	1	1	159	78.5625	78.3125	28.6026	47.3684	81.4263	98.4486	331	490
130006	130006_20060811117540_10s_A	1	1	184	43.7375	47	20.7949	65.5231	64.4511	94.2319	329	513
130007	130007_20051216115805_10s_A	1	0	142	73.2	71.75	7.72939	23.863	141.096	143.308	337	479
130008	130008_20060914158708_10s_A	1	0	165	90.7875	86.25	18.8606	23.0511	137.695	140.879	343	508
130009	130009_20061223097702_10s_M	0	0	142	30.225	30	35.0894	91.5241	85.2652	129.916	338	480
130010	130010_20070919113139_10s_A	0	1	116	32.6125	32.5625	9.00514	41.6737	72.6919	84.2728	350	466
130011	130011_20060414134934_10s_A	0	0	153	11.925	56.75	39.6465	68.8252	118.451	142.616	340	493
130012	130012_20071018118629_10s_A	1	0	168	72.8	74	21.8206	35.7193	125.598	132.389	321	489
130013	130013_20071128168610_10s_A	0	1	138	35.675	35	19.4215	37.4228	125.641	132.527	332	470
130014	130014_20071131123138_10s_A	1	0	180	90.375	90.875	15.9399	95.6005	114.389	149.928	349	529
130015	130015_20060302164025_10s_A	0	0	164	-48.675	-48	72.0037	97.6034	47.0555	130.097	328	492
130016	130016_20050517143939_10s_A	0	1	162	-77.1125	-69.5	40.3652	47.2348	9.73334	62.8906	334	496
130017	130017_20070914133345_10s_A	1	1	141	82.85	81.75	50.7331	19.8976	121.113	132.809	327	468
130018	130018_20070926116327_10s_A	1	1	159	91.9	93.5	14.3952	19.6117	108.034	110.74	309	468
130019	130019_20051117136818_10s_A	0	1	135	-7.8875	-7.9375	16.0475	23.9303	63.0391	69.3117	343	478
130020	130020_20050517184811_10s_A	1	0	149	101.6	102	60.5007	62.1345	124.366	151.618	330	479
130021	130021_20071221166809_10s_A	1	0	166	98.825	103.125	26.9415	38.9892	80.1047	93.0739	352	518
130022	130022_20070706104359_10s_A	1	1	156	67.4375	71.75	40.5319	69.4567	170.812	188.795	347	503
130023	130023_20060928158947_10s_A	1	0	163	85.4	89	13.1064	46.6017	85.167	97.9638	335	498
130024	130024_20070510097528_10s_A	1	0	141	7.9375	37.75	58.8764	59.0393	118.25	144.69	318	459
130025	130025_20051231118315_10s_A	1	0	139	49.5625	49.3125	48.4154	63.1562	157.611	176.562	346	485
130026	130026_20060323127239_10s_A	0	1	169	-16.375	-13.5	38.7582	78.938	46.5019	99.4778	313	482
130027	130027_20061010128230_10s_A	0	1	181	16.7	22.5	36.4435	42.1109	31.9115	64.1856	306	487
130028	130028_20071027116133_10s_A	1	1	147	76.125	75	21.5676	39.8396	155.254	161.729	337	484
130029	130029_20071027116215_10s_A	1	1	158	68.25	62.25	35.2348	95.1432	131.285	165.92	353	511
130030	130030_20060808143031_10s_B	1	1	178	102.775	98.75	80.1405	62.9302	177.041	204.27	311	489
130031	130031_20061024107110_10s_A	1	0	152	45.125	32.25	25.1169	78.8373	135.388	158.67	334	486
130032	130032_20070130123727_10s_A	1	0	133	64.65	66	51.6579	33.8397	62.0914	87.5729	338	471
130033	130033_20060808173559_10s_B	1	0	132	56.4875	54	26.6318	27.293	111.96	118.276	363	495
130034	130034_20060909144933_10s_A	1	0	163	103.838	106.5	59.9445	76.9104	187.047	210.939	343	506
130035	130035_20060131118238_10s_A	1	1	149	62.3	61.5	42.6842	52.6475	126.204	143.252	324	473
130036	130036_20061006128351_10s_A	0	1	123	30.275	30.375	35.1321	45.1088	76.7282	95.6885	344	467
130037	130037_20071128143905_10s_A	1	0	158	86.45	95	27.3953	22.9174	142.102	146.522	341	499
130038	130038_20050822146324_10s_B	0	0	174	-49.65	-62	57.2696	53.6347	37.2848	86.8714	326	500
130039	130039_20070126113148_10s_A	1	1	151	115.375	116.25	46.529	41.1148	69.4937	93.192	319	470
130040	130040_20080409203225_10s_A	1	1	166	62.125	56.75	39.7089	45.6245	105.218	121.364	332	498
